# Supplementary material for: The DYRK Family of Kinases in Cancer: Molecular Functions and Therapeutic Opportunities
Source: Cancers (Basel). 2020 Jul 29;12(8):2106. doi: 10.3390/cancers12082106 (PMC7465136; doi:10.3390/cancers12082106)
Supplement: Supplementary file 1 [file cancers-12-02106-s001.zip]

Archive with 1 entries (1 files):
- cancers-874885-supplementary.xlsx
