# Supplementary material for: The DYRK Family of Kinases in Cancer: Molecular Functions and Therapeutic Opportunities
Source: Cancers (Basel). 2020 Jul 29;12(8):2106. doi: 10.3390/cancers12082106 (PMC7465136; doi:10.3390/cancers12082106)
Supplement: Supplementary file 1 [file cancers-12-02106-s001.zip › cancers-874885-supplementary.xlsx]

## Sheet: Sheet1
Table S1. Differential expression of DYRK genes in TCGA tumor samples
TCGA Symbol	Tumor type	TCGA samples for DGE analysis	DYRK1A				DYRK1B				DYRK2				DYRK3				DYRK4
			DGE: Tumor vs Healthy			TCGA data CNAs/DGE correlation	DGE: Tumor vs Healthy			TCGA data CNAs/DGE correlation	DGE: Tumor vs Healthy			TCGA data CNAs/DGE correlation	DGE: Tumor vs Healthy			TCGA data CNAs/DGE correlation	DGE: Tumor vs Healthy			TCGA data CNAs/DGE correlation
			Literature mRNA	Literature Protein	TCGA data mRNA		Literature mRNA	Literature Protein	TCGA data mRNA		Literature mRNA	Literature Protein	TCGA data mRNA		Literature mRNA	Literature Protein	TCGA data mRNA		Literature mRNA	Literature Protein	TCGA data mRNA
BLCA	Bladder carcinoma	19			NC	-			Up	Amp/Up			Up	Amp/Up			Down	-			NC	-
BRCA	Breast invasive carcinoma	112	Down1		NC	-		Up8	Up	Amp/Up		Up13/Down14	Up	Amp/Up			Down	Amp/NC			NC	Amp/Up
CESC	Cervical squamous cell and endocervical adenocarcinoma			Up2	-	-			-	Amp/Up			-	-			-	-			-	-
COADREAD	Colorectal adenocarcinoma	29			Down	-		Up9	NC	-	Down15	Down15	Down	-			Up	-			NC	-
DLBC	Lymphoyd neoplasm diffuse large B cell lymphoma				-	-			-	-	Down16	Down16	-	-			-	-			-	-
ESCA	Esophageal carcinoma	10			Down	-			NC	-	Up17		Up	-			NC	-			NC	-
GBM	Glioblastoma multiforme		Up3	Up3	-	-			-	-		Down17	-	-			-	-			-	-
HNSC	Head and neck squamous cell carcinoma	4		Up4	Down	-			Down	-			NC	Amp/Up			Up	-			NC	Amp/NC
KIHC	Kidney chromophobe	24			NC	-			Up	-			NC	-			Down	-			Down	-
KIRC	Kidney renal clear cell carcinoma	71			Down	-			Up	-			Up	-			Up	-			Up	-
KIRP	Kidney renal papillary cell carcinoma	32			Down	-			Up	-			Up	-			NC	-			Up	-
LAML	Acute myeloid leukemia		Down5		-	-			-	-			-	-			-	-			-	-
LGG	Brain lower-grade glioma				-	-			-	-		Down18	-	-			-	-			-	Amp/NC
LIHC	Liver hepatocellular carcinoma	50			Down	-			Up	-		Down19,20	Up	-	Down23	Down23	NC	Amp/NC			Down	-
LUAD	Lung adenocarcinoma	56	Up6		Down	-		Up10	NC	Amp/NC		Down21	Up	Amp/Up	Up24		Down	Amp/NC			Down	-
LUSC	Lung squamous cell carcinoma	50			Down	-			NC	Amp/Up	Up17		Up	Amp/Up			Down	Amp/NC			NC	Amp/NC
OV	Ovarian cancer				-	-		Up11	-	Amp/Up			-	Amp/Up			-	Amp/NC			-	Amp/Up
PAAD	Pancreatic ductal adenocarcinoma		Up7	Up7	-	-	Up7	Up12	-	Amp/Up			-	-			-	-			-	-
PRAD	Prostate adenocarcinoma	51			NC	-			Up	-			NC	-			Down	-			Down	-
SARC	Sarcoma				-	-			-	Amp/Up			-	Amp/Up			-	-			-	-
SKCM	Skin cutaneous melanoma				-	-			-	-			-	Amp/Up			-	Amp/NC			-	-
STAD	Stomach adenocarcinoma	31			Down	Del/NC			NC	-	Up22		Up	Amp/Up			Up	-			Down	-
THCA	Thyroid carcinoma	59			Down	-			Up	-			NC	-			Down	-			Up	-
UCEC	Uterine corpus endometrial carcinoma	22			Down	-			Up	-			NC	-			NC	Amp/Up			NC	-
Legend Differential gene expression	Up = Upregulated
	Down = Downregulated
	NC = No change
	- = Not computed
Legend CNA	Amp = Amplified in tumor samples
	Del = Deleted in tumor samples
Methods	For TCGA data analysis, tumor sequencing data, including Whole Exome Sequencing and RNA-Seq data belonging to the TCGA project, were obtained from the FireBrowse server (firebrowse.org; 2016_01_28 version). The analysis was performed using the 2018 TCGA release (Pan-Cancer Atlas, April 2018), containing information extracted from more than 10,000 tumor samples from 33 different tumor types (25). …
References	1.- Kim J, Siverly AN, Chen D, Wang M, Yuan Y, Wang Y, Lee H, Zhang J, Muller WJ, Liang H et al. Ablation of miR-10b suppresses oncogene-induced mammary tumorigenesis and metastasis and reactivates tumor-suppressive pathways. Cancer Res. 2016;76:6424-6435.
	2.- Chang HS, Lin CH, Yang CH, Yen MS, Lai CR, Chen YR, Liang YJ, Yu WC. Increased expression of Dyrk1a in HPV16 immortalized keratinocytes enable evasion of apoptosis. Int J Cancer. 2007;120:2377-2385.
	3.- Pozo N, Zahonero C, Fernandez P, Linares JM, Ayuso A, Hagiwara M, Perez A, Ricoy JR, Hernandez-Lain A, Sepulveda JM et al. Inhibition of DYRK1A destabilizes EGFR and reduces EGFR-dependent glioblastoma growth. J Clin Invest. 2013;123:2475-2487.
	4.- Radhakrishnan A, Nanjappa V, Raja R, Sathe G, Puttamallesh VN, Jain AP, Pinto SM, Balaji SA, Chavan S, Sahasrabuddhe NA et al. A dual specificity kinase, DYRK1A, as a potential therapeutic target for head and neck squamous cell carcinoma. Sci Rep. 2016;6:36132.
	5.- Liu Q, Liu N, Zang S, Liu H, Wang P, Ji C, Sun X. Tumor suppressor DYRK1A effects on proliferation and chemoresistance of AML cells by downregulating c-Myc. PLoS One. 2014;9:e98853.
	6.- Li YL, Ding K, Hu X, Wu LW, Zhou DM, Rao MJ, Lin NM, Zhang C. DYRK1A inhibition suppresses STAT3/EGFR/Met signalling and sensitizes EGFR wild-type NSCLC cells to AZD9291. J Cell Mol Med. 2019;23:7427-7437.
	7.- Luna J, Boni J, Cuatrecasas M, Bofill-De Ros X, Nunez-Manchon E, Gironella M, Vaquero EC, Arbones ML, de la Luna S, Fillat C. DYRK1A modulates c-MET in pancreatic ductal adenocarcinoma to drive tumour growth. Gut. 2019;68:1465-1476.
	8.- Chen Y, Wang S, He Z, Sun F, Huang Y, Ni Q, Wang H, Wang Y, Cheng C. Dyrk1B overexpression is associated with breast cancer growth and a poor prognosis. Hum Pathol. 2017;66:48-58.
	9.- Lee K, Deng X, Friedman E. Mirk protein kinase is a mitogen-activated protein kinase substrate that mediates survival of colon cancer cells. Cancer Res. 2000;60:3631-3637.
	10.- Gao J, Zheng Z, Rawal B, Schell MJ, Bepler G, Haura EB. Mirk/Dyrk1B, a novel therapeutic target, mediates cell survival in non-small cell lung cancer cells. Cancer Biol Ther. 2009;8:1671-1679.
	11.- Gao J, Yang X, Yin P, Hu W, Liao H, Miao Z, Pan C, Li N. The involvement of FoxO in cell survival and chemosensitivity mediated by Mirk/Dyrk1B in ovarian cancer. Int J Oncol. 2012;40:1203-1209.
	12.- Deng X, Ewton DZ, Li S, Naqvi A, Mercer SE, Landas S, Friedman E. The kinase Mirk/Dyrk1B mediates cell survival in pancreatic ductal adenocarcinoma. Cancer Res. 2006;66:4149-4158.
	13.- Banerjee S, Wei T, Wang J, Lee JJ, Gutierrez HL, Chapman O, Wiley SE, Mayfield JE, Tandon V, Juarez EF et al. Inhibition of dual-specificity tyrosine phosphorylation-regulated kinase 2 perturbs 26S proteasome-addicted neoplastic progression. Proc Natl Acad Sci U S A. 2019;116:24881-24891.
	14.-Taira N, Mimoto R, Kurata M, Yamaguchi T, Kitagawa M, Miki Y, Yoshida K. DYRK2 priming phosphorylation of c-Jun and c-Myc modulates cell cycle progression in human cancer cells. J Clin Invest. 2012;122:859-872.
	15.- Yan H, Hu K, Wu W, Li Y, Tian H, Chu Z, Koeffler HP, Yin D. Low expression of DYRK2 (Dual Specificity Tyrosine Phosphorylation Regulated Kinase 2) correlates with poor prognosis in colorectal cancer. PLoS One. 2016;11:e0159954.
	16.- Wang Y, Wu Y, Miao X, Zhu X, Miao X, He Y, Zhong F, Ding L, Liu J, Tang J et al. Silencing of DYRK2 increases cell proliferation but reverses CAM-DR in Non-Hodgkin's Lymphoma. Int J Biol Macromol. 2015;81:809-817.
	17. Miller CT, Aggarwal S, Lin TK, Dagenais SL, Contreras JI, Orringer MB, Glover TW, Beer DG, Lin L. Amplification and overexpression of the dual-specificity tyrosine-(Y)-phosphorylation regulated kinase 2 (DYRK2) gene in esophageal and lung adenocarcinomas. Cancer Res. 2003;63:4136-4143.
	18.- Shen Y, Zhang L, Wang D, Bao Y, Liu C, Xu Z, Huang W, Cheng C. Regulation of glioma cells migration by DYRK2. Neurochem Res. 2017;42:3093-3102.
	19.- Zhang X, Xu P, Ni W, Fan H, Xu J, Chen Y, Huang W, Lu S, Liang L, Liu J et al. Downregulated DYRK2 expression is associated with poor prognosis and Oxaliplatin resistance in hepatocellular carcinoma. Pathol Res Pract. 2016;212:162-170.
	20.- Yokoyama-Mashima S, Yogosawa S, Kanegae Y, Hirooka S, Yoshida S, Horiuchi T, Ohashi T, Yanaga K, Saruta M, Oikawa T et al. Forced expression of DYRK2 exerts anti-tumor effects via apoptotic induction in liver cancer. Cancer Lett. 2019;451:100-109.
	21.- Moreno P, Lara-Chica M, Soler-Torronteras R, Caro T, Medina M, Alvarez A, Salvatierra A, Munoz E, Calzado MA. The expression of the ubiquitin ligase SIAH2 (Seven In Absentia Homolog 2) is increased in human lung cancer. PLoS One. 2015;10:e0143376.
	22.- Gorringe KL, Boussioutas A, Bowtell DD, Melbourne Gastric Cancer Group PMMAF. Novel regions of chromosomal amplification at 6p21, 5p13, and 12q14 in gastric cancer identified by array comparative genomic hybridization. Genes Chromosomes Cancer. 2005;42:247-259.
	23.- Ma F, Zhu Y, Liu X, Zhou Q, Hong X, Qu C, Feng X, Zhang Y, Ding Q, Zhao J et al. Dual-Specificity Tyrosine Phosphorylation-Regulated Kinase 3 loss activates purine metabolism and promotes hepatocellular carcinoma progression. Hepatology. 2019;70:1785-1803.
	24.-Sargent LM, Ensell MX, Ostvold AC, Baldwin KT, Kashon ML, Lowry DT, Senft JR, Jefferson AM, Johnson RC, Li Z et al. Chromosomal changes in high- and low-invasive mouse lung adenocarcinoma cell strains derived from early passage mouse lung adenocarcinoma cell strains. Toxicol Appl Pharmacol. 2008;233:81-91.
	25.- Hoadley KA, Yau C, Hinoue T, Wolf DM, Lazar AJ, Drill E, Shen R, Taylor AM, Cherniack AD, Thorsson V et al. Cell-of-origin patterns dominate the molecular classification of 10,000 rumors from 33 types of cancer. Cell. 2018;173:291-304 e296.
	26.- Mermel CH, Schumacher SE, Hill B, Meyerson ML, Beroukhim R, Getz G. GISTIC2.0 facilitates sensitive and confident localization of the targets of focal somatic copy-number alteration in human cancers. Genome Biol. 2011;12:R41.
